# Supplementary material for: Kinetic and static perimetry after 16 years and additional OCT-A analysis in eyes with long-lasting optic disc drusen
Source: PLoS One. 2021 Feb 25;16(2):e0247399. doi: 10.1371/journal.pone.0247399 (PMC7906410; doi:10.1371/journal.pone.0247399)
Supplement: S3 File — (XLSX) [file pone.0247399.s003.xlsx]

## Sheet: Arkusz7
Patient	I4e 1st examination	I4e 2nd examination	III4e 1st examination	III4e 2nd examination	I2e 1st examination	I2e 2nd examination	V4e 1st examination	V4e 2nd examination	MD 1st examination	MD 2nd examination	PSD 1st examination	PSD 2nd examination
1 OP	404.6	5228.2	10219.1	6292.6			8390.2	8313.3
1OL	972.2	4958.8	12131.9	5982.5			10873.3	9383.9
2OP	1024.3	5340.4	6156.1	1735.8	2789.6	1434.3			13.19	26.79	12.03	9.21
2OL	1267.6	6972.8	7337.3	4737	4219.8	2207			11.87	17.09	12.58	12.91
3OP	2471.3	469	5508.5	4686.4	139.4	1127.4			15.3	16.62	10.06	12.62
3OL	4935.6	1552.5	8865	3910	230.6	380.1			9.39	5.39	9.57	4.62
4OP	2231.9	1014	5712	2606.7	531.1	2557.6
4OL	7106.3	5311	12053.9	9020	6700.9	4050.2
5OP	7868.7	6124.6	10649.4	9987	500.8	156.7			0.6	2.57	1.13	2.99
5OL	9949.6	6965.3	13005.7	1140.4	2524	14422.1			7.96	10.24	9.83	9.73
6OP	9921.6	7065.4	14418.9	11223.1	2789.6	1434.3
6OL	8274.4	6218.5	11786.4	9901.5	4219.8	2207
7OP	4933.8	2889	5531.5	9790.2	3251.7	2188.6			2.57	4.24	7.86	7.75
7OL	7497.9	3349	1362.8	8917.8	2954	2357			5.15	8.63	9.32	11.24
8OP	3846.8	773.5	1200.3	9502.5	854	307.4			2.43	0.83	7.39	2.07
8OL	14504	1630.8	1547.2	11074.6	1189.8	902.7			5.92	2.96	11.17	2.35

## Sheet: Arkusz3
Patient	Disc/Density %	Whole capillary	All capillary	Peri. capillary	Peri. all	Disc RNFL	Mean	Superior	Nasal	Inferior	Temporal	Macula/Density %	Whole sup.	Whole deep	Fovea sup.	Fovea deep	Parafovea sup.	Parafovea deep	Macula RNFL	Whole	Superior hemi	Inferior hemi	Parafovea	I4e 1st examination	I4e 2nd examination	III4e 1st examination	III4e 2nd examination	I2e 1st examination	I2e 2nd examination	V4e 1st examination	V4e 2nd examination	MD 1st examination	MD 2nd examination	PSD 1st examination	PSD 2nd examination
1 OP		32.6	38.3	32.5	38.7		47	62	38	35	58		32.5	35	18.5	22	33.1	41		286	288	285	333	404.6	5228.2	10219.1	6292.6			8390.2	8313.3
1OL		31	36.4	29.7	34.7		62	77	44	76	49		38.1	39	6.6	17.9	46	45.8		283	284	282	327	972.2	4958.8	12131.9	5982.5			10873.3	9383.9
2OP		28.9	35.9	26.1	33.9		59	59	50	74	58		40.1	49.9	14.6	36.1	51.7	55.8		259	261	256	305	1024.3	5340.4	6156.1	1735.8	2789.6	1434.3			13.19	26.79	12.03	9.21
2OL		48.1	53.8	30.6	36.5		70	64	58	86	75		41.2	45	15.4	37.9	51.9	56.6		270	277	261	318	1267.6	6972.8	7337.3	4737	4219.8	2207			11.87	17.09	12.58	12.91
3OP		28.4	34.1	50.3	56.1		66	60	77	81	51		44.2	51.3	31.6	54.8	47.8	54.3		278	280	276	318	2471.3	469	5508.5	4686.4	139.4	1127.4			15.3	16.62	10.06	12.62
3OL		38.7	43.8	24.1	31.2		61	59	52	71	61		30.3	40.5	14.1	23.9	32.7	45.4		273	274	272	308	4935.6	1552.5	8865	3910	230.6	380.1			9.39	5.39	9.57	4.62
4OP		31.2	35.9	40.5	46.1		106	144	70	142	84		48.1	49.3	25.3	37.8	49.7	51.8		220	221	219	231	2231.9	1014	5712	2606.7	531.1	2557.6
4OL		32.6	38.5	33.2	38.6		70	71	64	98	52		44.5	47.1	27.6	48.1	51.2	52.4		251	260	243	275	7106.3	5311	12053.9	9020	6700.9	4050.2
5OP		37.5	46.6	36.3	42.3		131	170	120	110	95		40.7	48.2	30.2	44.5	50.7	52.6		287	292	283	330	7868.7	6124.6	10649.4	9987	500.8	156.7			0.6	2.57	1.13	2.99
5OL		37.4	47.1	23.5	31.3		116	127	107	102	74		40.8	52.9	28.6	48.7	45	54.3		251	255	246	288	9949.6	6965.3	13005.7	1140.4	2524	14422.1			7.96	10.24	9.83	9.73
6OP		38.5	45.1	37.2	44.4		103	120	91	116	88		34.1	52	12.8	26.4	38.6	55.6		271	275	266	320	9921.6	7065.4	14418.9	11223.1	2789.6	1434.3
6OL		27.2	35.3	42.8	49.9		125	88	117	187	91		42.6	53	12.4	31.8	48.6	54.9		275	290	290	254	8274.4	6218.5	11786.4	9901.5	4219.8	2207
7OP		34	40.7	47.6	51.8		65	67	59	74	70		45.3	52.6	28.1	47.4	48.2	52.3		279	280	278	338	4933.8	2889	5531.5	9790.2	3251.7	2188.6			2.57	4.24	7.86	7.75
7OL		41.6	47.9	51.5	55.3		74	87	70	92	73		44.5	48.1	37.3	54.2	46.2	50.2		299	297	301	356	7497.9	3349	1362.8	8917.8	2954	2357			5.15	8.63	9.32	11.24
8OP		46.5	51.2				100	112	76	144	90		41.8	38.3	20.3	36.6	42.6	49.3		288	288	289	337	3846.8	773.5	1200.3	9502.5	854	307.4			2.43	0.83	7.39	2.07
8OL		49.7	55				111	114	85	130	107		44	37.7	9.1	14.8	41.4	47		293	296	289	343	14504	1630.8	1547.2	11074.6	1189.8	902.7			5.92	2.96	11.17	2.35
Patient	Control group	Whole cappilary	All capillary	Peri. Capillary	Peri. All	Control group	Mean	Superior	Nasal	Inferior	Temporal	Control group	Whole sup.	Whole deep	Fovea sup.	Fovea deep	Parafovea sup.	Parafovea deep	Control group	Whole	Superior hemi	Inferior hemi	Parafovea
1 OP		52.2	58.4	55.2	61.3		126	135	126	153	87		48.5	57.8	17.9	36.7	51.3	60.6		303	304	303	310
1OL		50.3	56.4	54.2	59.6		125	138	120	155	82		45.2	45.7	20.2	35.6	47.6	48.8		301	303	298	308
2OP		51.3	57.8	55.9	61.6		120	143	105	148	87		51.1	51	15.4	35.6	52.7	57.5		295	299	292	338
2OL		52.7	57.3	54.9	58.9		103	123	106	114	69		53.1	52.9	18	33.9	53.5	57.1		297	304	289	341
3OP		53.8	58.2	57.2	61.2		100	132	91	113	69		42.4	40.3	21.2	33.2	32.9	48.2		288	293	283	330
3OL		50.8	56.9	54.4	60.2		119	136	114	152	73		42.8	39.5	34.1	43.3	40.6	50.1		289	294	285	328
4OP		49.2	55.3	54.5	58.8		99	111	92	121	61		47.3	52.8	10	26	50.9	55.7		326	325	327	336
4OL		43.5	49.4	46.8	52.4		100	112	84	127	60		43.9	49.1	7.4	26.8	48.4	53.2		321	321	322	332
5OP		48.5	54.8	52.7	58.6		116	136	99	152	85		48.3	51.7	24.3	46.2	53.1	54.1		297	296	298	349
5OL		50.2	55.5	57.2	60.4		119	147	97	151	88		46.6	47.2	26.1	43.9	47.4	50.6		292	289	295	343
6OP		49.3	54.9	55.3	52.3		102	139	100	142	76		52.3	49.6	26	39.5	54.2	59		296	298	291	329
6OL		51.9	53.7	56.8	59.5		118	143	111	121	79		49.6	45.6	25.4	39.5	49	51.7		321	301	292	330
7OP		48.8	56.6	50.2	54.3		120	139	99	113	81		50.1	49	18.7	39.3	52	54.6		300	303	310	328
7OL		48.2	54.9	53.3	59.3		107	28	105	139	82		52.8	51.2	21.3	34.1	49.4	56.4		298	298	298	330
8OP		45.2	53.1	45.7	53.5		104	134	95	134	61		47.3	56.1	21.2	37.6	50.1	57.1		320	322	318	330
8OL		46.7	53.2	46.8	53.5		99	130	77	134	63		44.2	55.9	17.8	37.9	47.3	57.3		320	324	317	331
